# Supplementary material for: Genome-wide scan for selection signatures in Mexican Sardo Negro Zebu cattle
Source: PLoS One. 2024 Nov 11;19(11):e0312453. doi: 10.1371/journal.pone.0312453 (PMC11554216; doi:10.1371/journal.pone.0312453)
Supplement: S1 Table — (XLSX) [file pone.0312453.s009.xlsx]

## Sheet: SNPs_fst
Pairwise breed	CHR	SNP	POS	FST
Sardo Negro-Ongole	1	AX-115103653	41870746	0.842461
Sardo Negro-Ongole	1	AX-124380918	56551196	0.800073
Sardo Negro-Ongole	1	AX-124380114	70074771	0.805509
Sardo Negro-Mexican Brahman	1	AX-106761251	126371748	0.606144
Sardo Negro-Brahman	2	AX-106719647	13853729	0.9
Sardo Negro-Gir	2	AX-106719647	13853729	0.895918
Sardo Negro-Ongole	2	AX-106719647	13853729	0.918986
Sardo Negro-Brahman	2	AX-124385167	40069616	0.86
Sardo Negro-Gir	2	AX-124385167	40069616	0.859143
Sardo Negro-Ongole	2	AX-115118856	46889391	0.86034
Sardo Negro-Ongole	3	AX-106727359	40654331	0.805606
Sardo Negro-Brahman	3	AX-124382833	91703200	0.87
Sardo Negro-Gir	3	AX-124382833	91703200	0.873069
Sardo Negro-Ongole	4	AX-124381328	59372585	0.824607
Sardo Negro-Brahman	6	AX-106764122	39529973	0.81
Sardo Negro-Gir	6	AX-106764122	39529973	0.805179
Sardo Negro-Ongole	6	AX-106764122	39529973	0.842795
Sardo Negro-Brahman	6	AX-106755259	39753141	0.76
Sardo Negro-Gir	6	AX-106755259	39753141	0.762813
Sardo Negro-Brahman	7	AX-106733813	46000989	0.86
Sardo Negro-Gir	7	AX-106733813	46000989	0.859797
Sardo Negro-Brahman	7	AX-106727582	103074895	0.82
Sardo Negro-Gir	7	AX-106727582	103074895	0.824543
Sardo Negro-Brahman	8	AX-115118272	32779057	0.81
Sardo Negro-Gir	8	AX-115118272	32779057	0.805891
Sardo Negro-Ongole	8	AX-115118272	32779057	0.826663
Sardo Negro-Brahman	8	AX-106760642	37277153	0.79
Sardo Negro-Gir	8	AX-106760642	37277153	0.786048
Sardo Negro-Brahman	8	AX-115113314	46144093	0.78
Sardo Negro-Gir	8	AX-115113314	46144093	0.781328
Sardo Negro-Brahman	8	AX-106723436	93733918	0.89
Sardo Negro-Gir	8	AX-106723436	93733918	0.885021
Sardo Negro-Ongole	8	AX-106723436	93733918	0.955509
Sardo Negro-Ongole	9	AX-115114953	90283190	0.840972
Sardo Negro-Brahman	11	AX-115111254	68252245	0.77
Sardo Negro-Gir	11	AX-115111254	68252245	0.774138
Sardo Negro-Brahman	11	AX-124349997	99518986	0.91
Sardo Negro-Gir	11	AX-124349997	99518986	0.912991
Sardo Negro-Ongole	11	AX-124349997	99518986	0.987441
Sardo Negro-Ongole	12	AX-115114293	16337985	0.905575
Sardo Negro-Mexican Brahman	14	AX-185111962	11665067	0.57441
Sardo Negro-Mexican Brahman	14	AX-115115717	16779216	0.57312
Sardo Negro-Mexican Brahman	14	AX-185111995	17357803	0.633902
Sardo Negro-Mexican Brahman	14	AX-185112023	22136592	0.57349
Sardo Negro-Mexican Brahman	14	AX-106733634	24326513	0.759516
Sardo Negro-Mexican Brahman	14	AX-106736795	25307116	0.764768
Sardo Negro-Mexican Brahman	14	AX-106725484	26080801	0.658604
Sardo Negro-Mexican Brahman	14	AX-115098846	28076510	0.658645
Sardo Negro-Mexican Brahman	14	AX-117116274	29161409	0.673208
Sardo Negro-Mexican Brahman	14	AX-124383910	29753276	0.670915
Sardo Negro-Mexican Brahman	14	AX-106731383	30498375	0.585978
Sardo Negro-Mexican Brahman	14	AX-106719600	31219729	0.64648
Sardo Negro-Mexican Brahman	14	AX-106721321	31853480	0.563064
Sardo Negro-Mexican Brahman	14	AX-124379451	32663649	0.6515
Sardo Negro-Brahman	14	AX-106749436	36026925	0.82
Sardo Negro-Gir	14	AX-106749436	36026925	0.817116
Sardo Negro-Brahman	14	AX-168295812	55834821	0.87
Sardo Negro-Gir	14	AX-168295812	26508236	0.872602
Sardo Negro-Ongole	14	AX-168295812	26508236	0.950777
Sardo Negro-Brahman	14	AX-117079562	26508236	0.93
Sardo Negro-Gir	14	AX-117079562	56379138	0.934659
Sardo Negro-Brahman	16	AX-106731961	69937124	0.83
Sardo Negro-Gir	16	AX-106731961	69937124	0.826743
Sardo Negro-Ongole	16	AX-106731961	69937124	0.913774
Sardo Negro-Mexican Brahman	18	AX-185113708	12927986	0.53481
Sardo Negro-Mexican Brahman	18	AX-185113739	20489461	0.684545
Sardo Negro-Ongole	18	AX-106748502	62751093	0.905274
Sardo Negro-Mexican Brahman	20	AX-124385076	38252896	0.604143
Sardo Negro-Brahman	24	AX-115098842	19624509	0.81
Sardo Negro-Gir	24	AX-115098842	19624509	0.805946
Sardo Negro-Ongole	24	AX-115098842	19624509	0.913678
Sardo Negro-Brahman	25	AX-115119547	13899236	0.86
Sardo Negro-Gir	25	AX-115119547	13899236	0.861851
Sardo Negro-Ongole	25	AX-115119547	13899236	0.876621
Sardo Negro-Brahman	26	AX-115113504	9113734	0.93
Sardo Negro-Gir	26	AX-115113504	9113734	0.928438
Sardo Negro-Ongole	26	AX-115113504	9113734	0.859752
Sardo Negro-Mexican Brahman	26	AX-124385940	12620533	0.598055
Sardo Negro-Mexican Brahman	26	AX-106763644	36542213	0.562514
Sardo Negro-Ongole	26	AX-106740941	48447574	0.9435
