# Supplementary material for: Genome-wide scan for selection signatures in Mexican Sardo Negro Zebu cattle
Source: PLoS One. 2024 Nov 11;19(11):e0312453. doi: 10.1371/journal.pone.0312453 (PMC11554216; doi:10.1371/journal.pone.0312453)
Supplement: S2 Table — (XLSX) [file pone.0312453.s010.xlsx]

## Sheet: Table S5
Supplementary Table S2: Genomic regions under divergent selection identified by FST approach and associated candidate genes, QTLs and GO terms
				FST
SNP	Chr	Position	Brahman	Gyr	Ongole	Genes	GO terms	QTL
rs29018046	2	13853729	0.9	0.9	0.92	NUP35 DUSP19 FRZB	transmembrane signal receptor, protein phosphatase, transporter	Immunoglobulin G level
rs110392766	6	39529973	0.81	0.71	0.84	SLIT2 LCORL NCAPG	DNA-binding transcription factor	Body weight, Body weight gain, Bone weight
rs110958018	8	32779057	0.81	0.81	0.83	MPDZ	scaffold/adaptor protein	Somatic cell score, M. paratuberculosis susceptibility, Milk stearic acid content
rs42484292	8	93733918	0.89	0.89	0.96	SEMA4D SECISBP2 CKS2 SHC3 S1PR3	membrane-bound signaling molecule, scaffold/adaptor protein	Tenderness score, Connective tissue amount, Muscle magnesium content, Milk casein percentage, Monocyte number, Milk butyric acid content
rs109006242	11	99518986	0.91	0.91	0.99	OLFML2A WDR38 RPL35 ARPC5L GOLGA1 SCAI PPP6C RABEPK HSPA5 GAPVD1	structural protein, ribosomal protein, actin or actin-binding cytoskeletal protein, protein phosphatase	Milk glycosylated, kappa-casein percentage, Body weight, Body weight gain, Anti-Müllerian hormone level, Milk beta-lactoglobulin percentage, Triiodothyronine level, Bovine respiratory disease susceptibility, Milk fat percentage, Milk protein percentage, sperm counts
rs109156586	14	26508236	0.93	0.87	0.95	CHD7 RAB2A	chromatin/chromatin-binding, or -regulatory protein	Body weight, Milk fat percentage, Milk protein percentage, Calving ease, Residual gain, Age at puberty, Carcass weight, Tenderness score, Connective tissue amount, Ketosis, Abomasum displacement, Bone weight, Milk protein yield, Interval to first estrus after calving, Insulin-like growth factor 1 level, Milk yield, Fat thickness at the 12th rib, Body height Longissimus muscle area Conformation sc…
rs42345791	16	69937124	0.83	0.83	0.91	SLC30A1 RD3 TRAF5 RCOR3 KCNH1	scaffold/adaptor protein, chromatin/chromatin-binding, or -regulatory protein, ion channel	Calving ease, Shear force, Body weight, Body weight gain, Ketosis
rs109142685	25	13899236	0.86	0.86	0.88	ERCC4 MKL2	endodeoxyribonuclease	Somatic cell score, Non-return rate, Body weight, Calving ease, Residual feed intake, Milk glycosylated kappa-casein percentage, Carcass weight, Dry matter intake
rs42367832	26	9113734	0.93	0.93	0.86	ASAH2 A1CF	RNA metabolism protein	Milk C14 index, Milk myristoleic acid content, Bovine respiratory disease susceptibility, Milk yield, Milk protein yield, Interval to first estrus after calving, Hoof and leg disorders, Milk caproic acid content, Milk margaric acid content, Milk caprylic acid content, Milk capric acid content, Milk oleic acid content, Milk unsaturated fatty acid content, Milk arachidic acid content, Lactation per…
